# Supplementary material for: Persistence and Availability of Web Services in Computational Biology
Source: PLoS One. 2011 Sep 22;6(9):e24914. doi: 10.1371/journal.pone.0024914 (PMC3178567; doi:10.1371/journal.pone.0024914)
Supplement: Dataset S3 — Complete data tables for Web services and author survey. Complete evaluation data and replies from the survey among authors on several spreadsheets. (XLS) [file pone.0024914.s003.xls]

## Sheet: Export Summary
	This document was exported from Numbers. Each table was converted to an Excel worksheet. All other objects on each Numbers sheet were placed on separate worksheets. Please be aware that formula calculations may differ in Excel.
	Numbers Sheet Name	Numbers Table Name	Excel Worksheet Name
	Overall Trends
		Number of services in issue	Overall Trends - Number of serv
		URL reachable	Overall Trends - URL reachable
		Version information	Overall Trends - Version inform
		Last updated information	Overall Trends - Last updated i
		Contact information	Overall Trends - Contact inform
		Registration required	Overall Trends - Registration r
		Usability	Overall Trends - Usability
		Download required	Overall Trends - Download requi
		Example data	Overall Trends - Example data
		Online help	Overall Trends - Online help
		Testing possibility	Overall Trends - Testing possib
		Server operational	Overall Trends - Server operati
		Server rating	Overall Trends - Server rating
	Country Trends
		Number of Servers 2003-2009	Country Trends - Number of Serv
		Percentage Servers 2003-2009	Country Trends - Percentage Ser
	Complete Results
		Complete Evaluation 2009	Complete Results - Complete Eva
		Complete Evaluation 2008	Complete Results - Complete Ev1
		Complete Evaluation 2007	Complete Results - Complete Ev2
		Complete Evaluation 2006	Complete Results - Complete Ev3
		Complete Evaluation 2005	Complete Results - Complete Ev4
		Complete Evaluation 2004	Complete Results - Complete Ev5
		Complete Evaluation 2003	Complete Results - Complete Ev6
	Results by Country
		Evaluation by Country	Results by Country - Evaluation
		Evaluation by Country 2003	Results by Country - Evaluatio1
		Evaluation by Country 2004	Results by Country - Evaluatio2
		Evaluation by Country 2005	Results by Country - Evaluatio3
		Evaluation by Country 2006	Results by Country - Evaluatio4
		Evaluation by Country 2007	Results by Country - Evaluatio5
		Evaluation by Country 2008	Results by Country - Evaluatio6
		Evaluation by Country 2009	Results by Country - Evaluatio7
	NARWeb Server
		NARWeb 2009	NARWeb Server - NARWeb 2009
		NARWeb 2008	NARWeb Server - NARWeb 2008
		NARWeb 2007	NARWeb Server - NARWeb 2007
		NARWeb 2006	NARWeb Server - NARWeb 2006
		NARWeb 2005	NARWeb Server - NARWeb 2005
		NARWeb 2004	NARWeb Server - NARWeb 2004
		NARWeb 2003	NARWeb Server - NARWeb 2003
	Institutions
		Institutions 2003	Institutions - Institutions 200
		Institutions 2004	Institutions - Institutions 201
		Institutions 2005	Institutions - Institutions 202
		Institutions 2006	Institutions - Institutions 203
		Institutions 2007	Institutions - Institutions 204
		Institutions 2008	Institutions - Institutions 205
		Institutions 2009	Institutions - Institutions 206
		Institutions List	Institutions - Institutions Lis
	Scorecard
		Scorecard Punkte	Scorecard - Scorecard Punkte
	1. # service run, # page impressions
		Answers 1	1. # service run, # page impres
		Question 1	1. # service run, # page impre1
	2. If not, why?
		Answers 2	2. If not, why_ - Answers 2
		Question 2	2. If not, why_ - Question 2
		Results 2	2. If not, why_ - Results 2
	3. Problems with Web Servers
		Question 3	3. Problems with Web Servers -
		Answers 3	3. Problems with Web Servers -1
		Results 3	3. Problems with Web Servers -2
	4. Maintenance of servers
		Question 4	4. Maintenance of servers - Que
		Answers 4	4. Maintenance of servers - Ans
		Results 4	4. Maintenance of servers - Res
	5. Software development
		Question 5	5. Software development - Quest
		Answers 5	5. Software development - Answe
		Results 5	5. Software development - Resul
	6. Target Group
		Questions 6	6. Target Group - Questions 6
		Answers 6	6. Target Group - Answers 6
		Results 6	6. Target Group - Results 6
	Results Survey
		Answers by Year	Results Survey - Answers by Yea
		Why no stats on server usage	Results Survey - Why no stats o
		Problems with other web services	Results Survey - Problems with
		Server maintenance	Results Survey - Server mainten
		Server development	Results Survey - Server develop
		Target audience	Results Survey - Target audienc
		Average Visits and Runs	Results Survey - Average Visits
	Citations
		Citations: Moments for Reachable and Unreachable Services	Citations - Citations_ Moments

## Sheet: Overall Trends - Number of serv
Number of services evaluated in	#
2003	132
2004	144
2005	167
2006	148
2007	130
2008	95
2009	111

## Sheet: Overall Trends - URL reachable
URL reachable	%
2003	0.886364
2004	0.833333
2005	0.838323
2006	0.864865
2007	0.915385
2008	1
2009	0.954955

## Sheet: Overall Trends - Version inform
Version information availalbe	yes %
2003	17.4242
2004	19.4444
2005	23.9521
2006	25
2007	23.0769
2008	25.2632
2009	27.9279

## Sheet: Overall Trends - Last updated i
Information available on last update	yes %	Regressionsgerade		Steigung
2003	50	48.4358	1	-2.61603
2004	43.75	45.8197	2
2005	28.7425	43.2037	3
2006	42.5676	40.5877	4
2007	34.6154	37.9717	5
2008	40	35.3556	6
2009	26.1261	32.7396	7

## Sheet: Overall Trends - Contact inform
Contact info available	yes %	Regressionsgerade		Steigung
2003	75.7576	65.9596	1	2.57474
2004	70.1389	68.5344	2
2005	65.8683	71.1091	3
2006	74.3243	73.6839	4
2007	74.6154	76.2586	5
2008	88.4211	78.8333	6
2009	84.6847	81.4081	7

## Sheet: Overall Trends - Registration r
Registration required	no %	Email %	Regressionsgerade	Regressionsgerade Email		Steigung
2003	0.606061	0.0454545	0.555971	0.0739535	1	0.0199888
2004	0.597222	0.138889	0.57596	0.0838681	2
2005	0.556886	0.107784	0.595949	0.0937827	3	0.00991463
2006	0.619718	0.140845	0.615938	0.103697	4
2007	0.707692	0.0692308	0.635927	0.113612	5
2008	0.670213	0.148936	0.655915	0.123527	6
2009	0.693694	0.144144	0.675904	0.133441	7

## Sheet: Overall Trends - Usability
Usability	3P	2P	1P	Regressionsgerade 3	Regressionsgerade 2	Regressionsgerade 1		Steigung
2003	0.189394	0.590909	0.0757576	0.149217	0.568918	0.0673466	1	0.00633502
2004	0.145833	0.618056	0.0625	0.155552	0.586344	0.06895	2
2005	0.137725	0.628743	0.0479042	0.161887	0.60377	0.0705533	3	0.0174259
2006	0.155405	0.587838	0.114865	0.168222	0.621195	0.0721567	4
2007	0.192308	0.630769	0.0846154	0.174557	0.638621	0.07376	5	0.00160334
2008	0.221053	0.747368	0.0315789	0.180892	0.656047	0.0753634	6
2009	0.18018	0.666667	0.0990991	0.187227	0.673473	0.0769667	7

## Sheet: Overall Trends - Download requi
Download required	no%	Regressionsgerade		Steigung
2003	0.818182	0.700662	1	0.0257686
2004	0.701389	0.726431	2
2005	0.766467	0.7522	3
2006	0.736486	0.777968	4
2007	0.753846	0.803737	5
2008	0.957895	0.829505	6
2009	0.891892	0.855274	7

## Sheet: Overall Trends - Example data
Example Data	yes %	Regressionsgerade		Steigung
2003	0.295455	0.24283	1	0.0678451
2004	0.451389	0.310675	2
2005	0.443114	0.37852	3
2006	0.466216	0.446365	4
2007	0.538462	0.51421	5
2008	0.621053	0.582055	6
2009	0.783784	0.6499	7

[truncated: 62 more sheets: Overall Trends - Online help, Overall Trends - Testing possib, Overall Trends - Server operati, Overall Trends - Server rating, Country Trends - Number of Serv, Country Trends - Percentage Ser, Complete Results - Complete Eva, Complete Results - Complete Ev1, Complete Results - Complete Ev2, Complete Results - Complete Ev3, Complete Results - Complete Ev4, Complete Results - Complete Ev5, Complete Results - Complete Ev6, Results by Country - Evaluation, Results by Country - Evaluatio1, Results by Country - Evaluatio2, Results by Country - Evaluatio3, Results by Country - Evaluatio4, Results by Country - Evaluatio5, Results by Country - Evaluatio6 …]
